# Supplementary material for: The health impact of hazardous waste landfills and illegal dumps contaminated sites: An epidemiological study at ecological level in Italian Region
Source: Front Public Health. 2023 Feb 27;11:996960. doi: 10.3389/fpubh.2023.996960 (PMC10010672; doi:10.3389/fpubh.2023.996960)
Supplement: Supplementary file 5 [file Data_Sheet_1.zip]

Archive with 10 entries (10 files):
- pngNC/FigS1.png
- pngNC/FigS10.png
- pngNC/FigS2.png
- pngNC/FigS3.png
- pngNC/FigS4.png
- pngNC/FigS5.png
- pngNC/FigS6.png
- pngNC/figS7.png
- pngNC/FigS8.png
- pngNC/FigS9.png
